# Supplementary material for: Enhanced nucleosome assembly at CpG sites containing an extended 5-methylcytosine analogue
Source: Nucleic Acids Res. 2022 Jun 1;50(11):6549–61. doi: 10.1093/nar/gkac444 (PMC9226530; doi:10.1093/nar/gkac444)
Supplement: gkac444_Supplemental_Files [file gkac444_supplemental_files.zip]

Archive with 3 entries (3 files):
- 4ahyc.avi
- Movie 1_Tomkuviene et al 2022.docx
- Supplementary data_Tomkuviene et al 2022 final.pdf
